# Supplementary material for: A high-throughput multiplexing and selection strategy to complete bacterial genomes
Source: Gigascience. 2021 Dec 9;10(12):giab079. doi: 10.1093/gigascience/giab079 (PMC8673558; doi:10.1093/gigascience/giab079)
Supplement: giab079_Supplemental_Figures_and_Tables [file giab079_supplemental_figures_and_tables.zip]

Archive with 6 entries (6 files):
- FigureS1.pdf
- FigureS2.pdf
- FigureS3.pdf
- Suppl_Table_S1.csv
- Suppl_Table_S2.csv
- Suppl_Table_S3.csv
